# Supplementary material for: Clinical Efficacy and Safety of Chinese Herbal Medicine in the Treatment of Uremic Pruritus: A Meta-Analysis of Randomized Controlled Trials
Source: Pharmaceuticals (Basel). 2022 Oct 9;15(10):1239. doi: 10.3390/ph15101239 (PMC9611342; doi:10.3390/ph15101239)
Supplement: Supplementary file 1 [file pharmaceuticals-15-01239-s001.zip]

Archive with 1 entries (1 files):
- pharmaceuticals-1845734-supplementary.pdf
